# Supplementary material for: Mapping climate change’s impact on cholera infection risk in Bangladesh
Source: PLOS Glob Public Health. 2022 Oct 14;2(10):e0000711. doi: 10.1371/journal.pgph.0000711 (PMC10021506; doi:10.1371/journal.pgph.0000711)
Supplement: S1 Table — (XLSX) [file pgph.0000711.s005.xlsx]

## Sheet: Sheet1
Variable	2.5%	97.5%
Landcover	16.2471	17.3664
Elevation	39.7096	41.1458
Distance to Water	33.4454	34.7864
Population Density	29.3983	31.0228
Avg. Precipitation	12.5703	13.7167
Avg. Max. Temperature	11.5924	12.6268
Avg. Min. Temperature	12.4737	13.7743
Avg. Precipitation (M)	11.5921	12.6909
Avg. Max. Temperature (M)	11.6009	12.6355
Avg. Min. Temperature (M)	14.7886	16.3176
