# Supplementary material for: Mapping climate change’s impact on cholera infection risk in Bangladesh
Source: PLOS Glob Public Health. 2022 Oct 14;2(10):e0000711. doi: 10.1371/journal.pgph.0000711 (PMC10021506; doi:10.1371/journal.pgph.0000711)
Supplement: S2 Table — (XLSX) [file pgph.0000711.s006.xlsx]

## Sheet: Sheet1
Model	2.50%	97.50%
∆ from 0.50 (Null model AUC)
Full Model	0.0952267	0.11022847
elev	-0.0030066	0.01932688
d2w	0.02888446	0.05601729
∆ from Univariate Elevation Model's Mean AUC
elev+d2w	0.08411921	0.10877376
elev+d2w+popdens	-0.0134638	0.00463179
elev+d2w+landcover	-0.0256168	0.00065235
elev+d2w+avg_tmin_m	-0.0056126	0.01429986
elev+d2w+avg_ppt	-0.0052301	0.01397982
elev+d2w+avg_tmin	-0.0041494	0.01545275
elev+d2w+avg_tmax_m	-0.0050221	0.01584149
elev+d2w+avg_ppt_m	-0.0052353	0.01504139
elev+d2w+avg_tmax	-0.0082755	0.01244012
